# Supplementary material for: Predictors of shared decision-making among treatment-seeking emerging adults in primary care and community addiction and mental health settings: A cross-sectional study
Source: PLoS One. 2025 Nov 13;20(11):e0336598. doi: 10.1371/journal.pone.0336598 (PMC12614592; doi:10.1371/journal.pone.0336598)
Supplement: S3 File — (XLSX) [file pone.0336598.s003.xlsx]

## Sheet: Data
Patient_ID	Pat_Age_Group	HADS_Dep	HADS_Anx	EQ5D_VAS	ASKMI_PAT	ASKMI_HCP	ASKMI_Mean
1	25-29	2	13	80	7	6	6.5
2	18-24	14	15	35	12	9	10.5
3	18-24	14	16	20	12	7	9.5
4	18-24	10	18	34	7	14	10.5
5	18-24	7	14	73	8	9	8.5
6	18-24	13	15	45	6	6	6
7	18-24	6	7	90	6	6	6
8	18-24	12	17	63	11	6	8.5
9	18-24	6	8	77	8	16	12
10	25-29	9	14	80	6	14	10
11	25-29	8	11	60	6	7	6.5
12	25-29	6	9	85	6	7	6.5
13	18-24	9	5	78	8	10	9
14	25-29	10	14	74	6	8	7
15	18-24	6	15	29	14	9	11.5
16	18-24	9	11	71	7	13	10
17	18-24	11	15	65	12	12	12
18	18-24	10	16	65	6	13	9.5
19	25-29	2	6	100	6	10	8
20	18-24	2	7	82	7	13	10
21	25-29	0	6	80	6	12	9
22	25-29	4	6	50	8	8	8
23	25-29	11	16	60	6	6	6
24	25-29	7	12	50	12	6	9
25	18-24	2	3	83	8	8	8
26	18-24	8	10	50	8	6	7
27	18-24	7	6	75	7	14	10.5
28	18-24	2	13	80	6	8	7
29	18-24	2	12		14	7	10.5
30	18-24	7	11	62	9	14	11.5
31	18-24	7	17	75	6	6	6
32	25-29	5	9	75	7	6	6.5
33	25-29	2	4	80	18	6	12
34	18-24	0	7	90	9	7	8
35	18-24	5	11	64	6	16	11
36	18-24	9	15	90	6	10	8
37	25-29	2	8	80	6	6	6
38	25-29	10	18	70	6	6	6
39	25-29	8	9	60	10	12	11
40	25-29	7	11	61	6	6	6
41	25-29	2	6	95	6	12	9
42	18-24	6	19	66	8	14	11

## Sheet: Data dictionary
Patient_ID	Pat_Age	HADS_Dep	HADS_Anx	EQ5D_VAS	ASKMI_PAT	ASKMI_HCP	ASKMI_Mean
anonymized patient ID	Patient age in years at time of consent grouped by 18-24 years and 25-29 years	Hospital Anxiety and Depression Scale - Depression Score	Hospital Anxiety and Depression Scale - Anxiety Score	EQ5D Visual Analogue scale. 0-100 0=lowest possible overall health, 100=greatest possible overall health	SDM, ASK-MI Patient Ratings	SDM, ASK-MI Healthcare Provider Ratings	SDM, ASK-MI Mean ratings averaging patient and corresponding HCP ratings
Note: due to ethics confidentiality reasons, sociodemographic variables that were not part of the primary analyses were excluded from this dataset.
